# Supplementary material for: DFT-ML-Based Property Prediction of Transition Metal Complex Photosensitizers for Photodynamic Therapy
Source: ACS Omega. 2025 Oct 31;10(44):53447–59. doi: 10.1021/acsomega.5c08727 (PMC12613122; doi:10.1021/acsomega.5c08727)
Supplement: Supplementary file 1 [file ao5c08727_si_001.xlsx]

## Sheet: data set
ΦΔ	nc	cc	mc	lc	cn	cp	cf	cd	cs	eps	epsinf	soc	logsoc	wl	s1	fosc1	fosc2	S-sr	S-d	S-sigma	S-hct	S-h	S-t	S-hdi	S-edi	S-ee	S-mlct	S-tedm	S-tmdm	T-sr	T-d	T-sigma	T-hct	T-h	T-t	T-hdi	T-edi	T-ee	T-mlct	T-tedm	T-tmdm	D-sr	D-d	D-sigma	D-hct	D-h	D-t	D-hdi	D-edi
0.033	2	-1	2	0	1	5	0	7	1	35.688	1.80687	84.511	1.92691	650	752.6	0.479704	0.469959	0.51677	2.769	0.271	2.418	3.544	0.351	11.81	6.67	1.651	41.91	3.58559	1.11526	0.61097	1.431	-0.195	2.558	3.775	-1.126	9.24	6.71	1.168	26.78	4.37542	1.37111	-0.0942	1.338	0.466	-0.14	-0.231	1.477	2.57	-0.04
0.058	2	-1	2	0	1	5	0	7	1	35.688	1.80687	68.4464	1.83535	650	572.7	1.54911	1.14731	0.54117	3.08	-0.035	3.436	4.141	-0.356	11	6.48	1.891	39.69	5.12003	0.90989	0.65156	1.655	-0.593	3.395	4.04	-1.739	8.05	7.14	1.36	18.83	5.89958	0.950315	-0.11039	1.425	0.558	0.041	0.101	1.383	2.95	-0.66
0.025	2	0	2	0	1	5	0	7	1	78.3553	1.77785	176.181	2.24596	465	544.7	0.00116989	0.000471634	0.45626	1.948	0.814	1.196	2.374	0.752	16.98	8.03	1.823	61.22	0.703948	0.458907	0.61947	1.497	0.51	1.292	2.425	0.205	14.77	8.35	1.368	48.79	2.17437	0.268396	-0.16321	0.451	0.304	-0.096	-0.051	0.547	2.21	-0.32
0.036	2	0	2	0	1	5	0	7	1	78.3553	1.77785	97.3694	1.98842	465	546.7	0.0995347	0.0617286	0.52722	1.767	0.246	1.49	2.889	0.277	14.42	7.93	1.903	50.2	1.73808	0.376844	0.67406	2.277	-0.36	2.806	3.425	-0.529	7.35	7.38	1.29	5.82	4.5925	0.221686	-0.14684	-0.51	0.606	-1.316	-0.536	0.806	7.07	0.55
0.061	2	0	2	0	1	5	0	7	1	78.3553	1.77785	114.333	2.05817	465	593.4	0.00257022	0.00258099	0.47234	1.875	0.923	1.296	2.515	0.579	16.75	7.75	1.684	59.45	0.682568	0.470222	0.59658	1.479	0.647	1.344	2.567	0.135	14.81	7.96	1.265	47.69	1.8847	0.411723	-0.12424	0.396	0.276	-0.048	-0.052	0.444	1.94	-0.21
0.046	2	0	2	0	1	5	0	7	1	78.3553	1.77785	57.8427	1.76225	465	600.3	0.114722	0.0803306	0.54647	1.722	0.472	1.701	3.005	0.021	14.13	7.47	1.751	48.72	1.92721	0.410884	0.64545	2.458	-0.266	3.048	3.642	-0.59	7.47	6.92	1.206	9.93	4.48114	0.301848	-0.09898	-0.736	0.738	-1.347	-0.637	0.611	6.66	0.55
0.27	2	0	2	0	1	5	0	7	1	78.3553	1.77785	4.891	0.689398	465	537.7	0.00271621	0.00209774	0.46108	1.942	0.795	1.188	2.386	0.754	17.07	8.18	1.859	60.17	0.737422	0.434944	0.78125	1.576	0.374	2.357	3.254	-0.781	6.69	6.52	1.167	-0.08	1.80443	2.01557	-0.32017	0.366	0.421	-1.169	-0.868	1.535	10.38	1.66
0.33	2	0	2	0	1	5	0	7	1	78.3553	1.77785	0.357351	-0.446905	465	687.6	0.0324016	0.0216476	0.10528	5.417	0.463	1.754	3.154	3.663	9.87	7.09	1.575	4.61	0.535756	0.136035	0.78215	1.559	0.367	2.359	3.254	-0.8	6.69	6.51	1.169	-0.08	1.80247	2.01523	-0.67687	3.858	0.096	-0.605	-0.1	4.463	3.18	0.58
0.36	2	0	2	0	1	5	0	7	1	78.3553	1.77785	0.305941	-0.514362	465	685.4	0.0377901	0.0260318	0.09684	5.507	0.611	1.721	3.09	3.786	10.38	7.06	1.591	2.55	0.486208	0.110182	0.77939	1.599	0.386	2.379	3.258	-0.78	6.69	6.5	1.165	-0.1	1.80036	1.98579	-0.68255	3.908	0.225	-0.658	-0.168	4.566	3.69	0.56
0.07	1	-1	2	-1	1	5	0	7	1	35.688	1.80687	68.2795	1.83429	355	575.5	0.00235003	0.00146783	0.34444	2.748	0.56	1.502	2.619	1.246	14.78	6.89	1.79	53.18	0.442437	0.441641	0.45302	2.288	0.505	1.545	2.651	0.743	13.93	6.86	1.584	48.48	1.60937	0.225742	-0.10858	0.46	0.055	-0.043	-0.032	0.503	0.85	0.03
0.09	1	-1	2	-1	1	5	0	7	1	35.688	1.80687	68.2795	1.83429	532	575.5	0.00235003	0.00146783	0.34444	2.748	0.56	1.502	2.619	1.246	14.78	6.89	1.79	53.18	0.442437	0.441641	0.45302	2.288	0.505	1.545	2.651	0.743	13.93	6.86	1.584	48.48	1.60937	0.225742	-0.10858	0.46	0.055	-0.043	-0.032	0.503	0.85	0.03
0.07	1	-1	2	-1	1	5	0	7	1	8.93	2.02835	69.329	1.84091	355	578.2	0.00231481	0.00105284	0.35273	2.723	0.567	1.493	2.611	1.23	14.99	6.95	1.778	53.61	0.318383	0.492862	0.45326	2.306	0.483	1.548	2.657	0.758	13.8	6.87	1.572	47.8	1.63146	0.226076	-0.10053	0.417	0.084	-0.055	-0.046	0.472	1.19	0.08
0.08	1	-1	2	-1	1	5	0	7	1	8.93	2.02835	69.329	1.84091	532	578.2	0.00231481	0.00105284	0.35273	2.723	0.567	1.493	2.611	1.23	14.99	6.95	1.778	53.61	0.318383	0.492862	0.45326	2.306	0.483	1.548	2.657	0.758	13.8	6.87	1.572	47.8	1.63146	0.226076	-0.10053	0.417	0.084	-0.055	-0.046	0.472	1.19	0.08
0.23	2	0	2	0	1	5	0	7	1	78.3553	1.77785	220.196	2.34281	632	681.8	0.00069992	0.00113185	0.3913	2.445	0.598	1.44	2.67	1.005	16.75	7.89	1.819	60.33	0.10025	0.538244	0.64657	1.64	0.216	1.566	2.722	0.084	13.49	8.27	1.335	43.29	2.11835	0.468634	-0.25527	0.805	0.382	-0.126	-0.052	0.921	3.26	-0.38
0.38	2	0	2	0	1	5	0	7	1	78.3553	1.77785	220.196	2.34281	530	681.8	0.00069992	0.00113185	0.3913	2.445	0.598	1.44	2.67	1.005	16.75	7.89	1.819	60.33	0.10025	0.538244	0.64657	1.64	0.216	1.566	2.722	0.084	13.49	8.27	1.335	43.29	2.11835	0.468634	-0.25527	0.805	0.382	-0.126	-0.052	0.921	3.26	-0.38
0.33	2	0	2	0	1	5	0	7	1	78.3553	1.77785	199.974	2.30097	632	656.8	0.000745524	0.00104626	0.40582	2.37	0.665	1.46	2.713	0.91	16.61	7.76	1.888	60.24	0.162531	0.601456	0.63887	1.609	0.127	1.578	2.821	0.031	12.91	8.14	1.385	41.55	2.05883	0.380392	-0.23305	0.761	0.538	-0.118	-0.108	0.879	3.7	-0.38
0.62	2	0	2	0	1	5	0	7	1	78.3553	1.77785	199.974	2.30097	528	656.8	0.000745524	0.00104626	0.40582	2.37	0.665	1.46	2.713	0.91	16.61	7.76	1.888	60.24	0.162531	0.601456	0.63887	1.609	0.127	1.578	2.821	0.031	12.91	8.14	1.385	41.55	2.05883	0.380392	-0.23305	0.761	0.538	-0.118	-0.108	0.879	3.7	-0.38
0.14	2	0	2	0	1	5	0	7	1	78.3553	1.77785	146.281	2.16519	632	739.5	0.000778543	0.000990627	0.39601	2.617	0.829	1.571	2.856	1.046	16.54	7.29	1.677	59.81	0.215935	0.539806	0.71442	0.887	-0.272	1.704	3.391	-0.816	8.15	7.06	1.145	21.69	2.21426	0.457963	-0.31841	1.73	1.101	-0.133	-0.535	1.862	8.39	0.23
0.35	2	0	2	0	1	5	0	7	1	78.3553	1.77785	146.281	2.16519	570	739.5	0.000778543	0.000990627	0.39601	2.617	0.829	1.571	2.856	1.046	16.54	7.29	1.677	59.81	0.215935	0.539806	0.71442	0.887	-0.272	1.704	3.391	-0.816	8.15	7.06	1.145	21.69	2.21426	0.457963	-0.31841	1.73	1.101	-0.133	-0.535	1.862	8.39	0.23
0.52	2	0	2	0	1	5	0	7	1	35.688	1.80687	74.3687	1.87139	355	486.4	0.00238782	0.00267273	0.41014	2.534	1.316	1.267	2.897	1.267	17.23	6.48	2.232	63.89	0.72392	0.40029	0.55902	1.881	0.368	1.405	3.285	0.476	13.35	6.34	1.969	49.09	1.98756	4.23563	-0.14888	0.653	0.948	-0.138	-0.388	0.791	3.88	0.14
0.2	2	0	2	0	1	5	0	7	1	35.688	1.80687	55.5634	1.74479	355	513.5	0.0312447	0.0289143	0.39575	2.477	2.028	1.461	3.189	1.016	17.54	5.97	2.121	65.68	0.850417	0.909612	0.57365	1.585	0.145	1.859	4.15	-0.274	11.58	5.63	1.882	43.11	3.13636	3.09683	-0.1779	0.892	1.883	-0.398	-0.961	1.29	5.96	0.34
0.71	2	0	2	0	1	5	0	7	1	46.826	2.00789	69.8338	1.84407	450	466.9	0.0201257	0.016736	0.41218	2.534	0.927	1.572	2.773	0.962	16.94	6.66	2.343	62.88	0.327594	0.61802	0.61186	1.965	-0.066	1.836	3.176	0.129	12.4	6.9	1.933	43.91	3.06014	0.697827	-0.19968	0.569	0.993	-0.264	-0.403	0.833	4.54	-0.24
0.47	2	0	2	0	1	5	0	7	1	46.826	2.00789	69.8656	1.84426	450	461.6	0.00182194	0.00161705	0.38141	2.372	0.872	1.307	2.318	1.066	17.86	7.36	2.287	65.57	0.106976	0.657389	0.4	2.229	0.849	1.233	2.349	0.997	16.85	7.02	2.051	63.4	0.28764	0.676621	-0.01859	0.143	0.023	0.074	-0.031	0.069	1.01	0.34
0.14	1	-1	2	0	1	5	0	7	1	35.688	1.80687	44.3912	1.6473	475	607	0.0159328	0.00978184	0.39666	2.662	0.688	1.573	2.89	1.089	15.09	6.87	1.709	52.43	0.544124	0.48776	0.49117	2.177	0.754	1.553	2.869	0.624	15.62	6.97	1.503	53.71	1.79551	0.4957	-0.09451	0.485	-0.066	0.02	0.021	0.465	-0.53	-0.1
0.16	1	-1	2	0	1	5	0	7	1	35.688	1.80687	35.3805	1.54876	475	603.1	0.0134957	0.00899618	0.39727	2.591	0.885	1.41	2.694	1.181	15.49	7.1	1.721	52.86	0.456829	0.468413	0.49536	2.249	0.69	1.569	2.834	0.679	13.49	6.87	1.47	43.64	1.75697	1.06127	-0.09809	0.342	0.195	-0.159	-0.14	0.502	2	0.23
0.13	1	-1	2	-1	1	5	0	7	1	35.688	1.80687	157.521	2.19734	514	526.4	0.00992763	0.00463824	0.29891	2.904	0.712	1.488	2.538	1.416	15.86	7.07	1.978	57.36	0.39581	0.323789	0.4593	2.227	0.425	1.321	2.574	0.906	14.18	7.19	1.678	46.57	1.46915	1.13925	-0.16039	0.677	0.287	0.167	-0.036	0.51	1.68	-0.12
0.32	2	-2	2	-2	2	5	0	7	1	35.688	1.80687	2.85802	0.456066	602	629.5	0.955299	0.47848	0.7015	0.897	-1.248	1.722	4.885	-0.824	4.76	5.8	1.564	10.34	6.23543	3.50875	0.76418	0.632	-0.57	1.64	4.638	-1.008	4.91	5.53	0.922	3.4	6.62691	3.38141	-0.06268	0.265	-0.678	0.082	0.247	0.184	-0.15	0.27
0.68	2	-2	2	-2	2	5	0	7	1	35.688	1.80687	31.9631	1.50465	508	525.6	0.00438401	0.00182308	0.36355	2.407	0.493	1.332	2.529	1.075	16.03	7.15	1.953	57.51	0.33058	0.506254	0.46212	1.98	0.21	1.495	2.688	0.485	15.13	6.95	1.766	55.39	1.52658	2.74708	-0.09857	0.427	0.283	-0.163	-0.159	0.59	0.9	0.2
0.09	1	-1	2	-1	1	5	0	7	1	32.613	1.76571	70.8487	1.85033	475	562.4	0.00674963	0.00375821	0.37258	2.473	0.453	1.31	2.608	1.163	15.1	7.06	1.808	53.9	0.363156	0.67374	0.43842	2.342	0.28	1.413	2.686	0.929	13.3	6.84	1.569	46.57	1.47097	1.04311	-0.06584	0.131	0.173	-0.103	-0.078	0.234	1.8	0.22
0.1	1	-1	2	-1	1	5	0	7	1	32.613	1.76571	72.3247	1.85929	475	561.8	0.00704867	0.00386209	0.3719	2.475	0.47	1.276	2.576	1.199	15.12	7.12	1.812	53.87	0.67374	0.656903	0.44919	2.316	0.369	1.385	2.618	0.932	13.34	6.96	1.573	45.94	1.5877	1.06223	-0.07729	0.159	0.101	-0.109	-0.042	0.267	1.78	0.16
0.28	1	-1	2	-1	1	5	0	7	1	32.613	1.76571	70.2086	1.84639	475	550.7	0.00974879	0.00477335	0.37631	2.549	0.531	1.316	2.61	1.233	15.05	7.03	1.901	52.9	0.393618	0.672568	0.49376	2.303	0.332	1.463	2.704	0.84	12.92	6.88	1.613	44.14	1.94933	1.14616	-0.11745	0.246	0.199	-0.147	-0.094	0.393	2.13	0.15
0.16	2	0	2	0	1	5	0	7	1	32.613	1.76571	1.54308	0.188389	475	456.2	0.183565	0.135092	0.37207	6.813	-1.866	2.851	3.995	3.962	6.28	6.76	2.353	0.33	1.85418	0.355041	0.52669	0.411	-1.336	2.483	3.559	-2.073	11.55	6.94	2.076	40.15	2.24262	0.228888	-0.15462	6.402	-0.53	0.368	0.436	6.035	-5.27	-0.18
0.04	1	-1	2	-1	1	5	0	7	1	35.688	1.80687	44.8285	1.65155	630	694.6	0.0552676	0.015034	0.45525	0.834	1.579	2.033	3.015	-1.199	15.17	5.93	1.496	50.33	1.43785	0.376306	0.56582	1.511	1.02	1.879	2.869	-0.386	14.11	6.56	1.111	45.18	2.05559	0.70179	-0.11057	-0.677	0.559	0.154	0.146	-0.813	1.06	-0.63
0.02	1	-1	2	-1	1	5	0	7	1	35.688	1.80687	44.8285	1.65155	753	694.6	0.0552676	0.015034	0.45525	0.834	1.579	2.033	3.015	-1.199	15.17	5.93	1.496	50.33	1.43785	0.376306	0.56582	1.511	1.02	1.879	2.869	-0.386	14.11	6.56	1.111	45.18	2.05559	0.70179	-0.11057	-0.677	0.559	0.154	0.146	-0.813	1.06	-0.63
0.93	2	0	2	0	1	5	0	7	1	35.688	1.80687	1.70795	0.232476	630	608.8	0.0335354	0.010651	0.44995	1.163	1.546	2.041	2.97	-0.878	16.16	6.04	1.711	56.72	1.11315	0.528237	0.78912	1.344	0.223	2.609	3.26	-1.265	6.64	6.52	1.178	0.23	1.80548	1.70099	-0.33917	-0.181	1.323	-0.568	-0.29	0.387	9.52	-0.48
0.86	2	0	2	0	1	5	0	7	1	35.688	1.80687	1.70795	0.232476	753	608.8	0.0335354	0.010651	0.44995	1.163	1.546	2.041	2.97	-0.878	16.16	6.04	1.711	56.72	1.11315	0.528237	0.78912	1.344	0.223	2.609	3.26	-1.265	6.64	6.52	1.178	0.23	1.80548	1.70099	-0.33917	-0.181	1.323	-0.568	-0.29	0.387	9.52	-0.48
0.05	1	-1	2	-1	1	5	0	7	1	35.688	1.80687	47.5806	1.67743	464	793.3	0.0563672	0.00939418	0.47192	0.682	1.807	2.191	3.275	-1.508	14.9	5.66	1.331	49.03	1.43266	0.318751	0.63014	1.679	0.936	1.892	3.087	-0.213	13.36	6.32	0.884	41.32	2.23842	0.492467	-0.15822	-0.997	0.871	0.299	0.188	-1.295	1.54	-0.66
0.01	1	-1	2	-1	1	5	0	7	1	35.688	1.80687	47.5806	1.67743	630	793.3	0.0563672	0.00939418	0.47192	0.682	1.807	2.191	3.275	-1.508	14.9	5.66	1.331	49.03	1.43266	0.318751	0.63014	1.679	0.936	1.892	3.087	-0.213	13.36	6.32	0.884	41.32	2.23842	0.492467	-0.15822	-0.997	0.871	0.299	0.188	-1.295	1.54	-0.66
0.03	1	-1	2	-1	1	5	0	7	1	35.688	1.80687	47.5806	1.67743	753	793.3	0.0563672	0.00939418	0.47192	0.682	1.807	2.191	3.275	-1.508	14.9	5.66	1.331	49.03	1.43266	0.318751	0.63014	1.679	0.936	1.892	3.087	-0.213	13.36	6.32	0.884	41.32	2.23842	0.492467	-0.15822	-0.997	0.871	0.299	0.188	-1.295	1.54	-0.66
0.14	2	0	2	0	1	5	0	7	1	35.688	1.80687	97.118	1.9873	455	691	0.0462575	0.0082348	0.46634	1.01	1.771	2.255	3.244	-1.245	16.01	5.73	1.579	56.14	1.10146	0.483394	0.59362	1.738	0.917	2.04	3.21	-0.302	13.42	6.02	1.12	46.17	2.014	0.676827	-0.12728	-0.728	0.854	0.215	0.034	-0.943	2.59	-0.29
0.09	2	0	2	0	1	5	0	7	1	35.688	1.80687	97.118	1.9873	630	691	0.0462575	0.0082348	0.46634	1.01	1.771	2.255	3.244	-1.245	16.01	5.73	1.579	56.14	1.10146	0.483394	0.59362	1.738	0.917	2.04	3.21	-0.302	13.42	6.02	1.12	46.17	2.014	0.676827	-0.12728	-0.728	0.854	0.215	0.034	-0.943	2.59	-0.29
0.03	2	0	2	0	1	5	0	7	1	35.688	1.80687	97.118	1.9873	753	691	0.0462575	0.0082348	0.46634	1.01	1.771	2.255	3.244	-1.245	16.01	5.73	1.579	56.14	1.10146	0.483394	0.59362	1.738	0.917	2.04	3.21	-0.302	13.42	6.02	1.12	46.17	2.014	0.676827	-0.12728	-0.728	0.854	0.215	0.034	-0.943	2.59	-0.29
0.28	1	-1	2	-1	1	5	0	7	1	35.688	1.80687	18.5541	1.26844	464	701.7	0.0519057	0.0146382	0.45865	0.647	1.554	1.556	3.012	-0.909	15.13	5.97	1.485	49.54	1.43679	0.319429	0.56248	1.417	1.053	1.935	2.885	-0.518	14.11	6.5	1.111	44.94	2.00449	0.673457	-0.10383	-0.77	0.501	-0.379	0.127	-0.391	1.02	-0.53
0.09	1	-1	2	-1	1	5	0	7	1	35.688	1.80687	18.5541	1.26844	630	701.7	0.0519057	0.0146382	0.45865	0.647	1.554	1.556	3.012	-0.909	15.13	5.97	1.485	49.54	1.43679	0.319429	0.56248	1.417	1.053	1.935	2.885	-0.518	14.11	6.5	1.111	44.94	2.00449	0.673457	-0.10383	-0.77	0.501	-0.379	0.127	-0.391	1.02	-0.53
0.07	1	-1	2	-1	1	5	0	7	1	35.688	1.80687	18.5541	1.26844	753	701.7	0.0519057	0.0146382	0.45865	0.647	1.554	1.556	3.012	-0.909	15.13	5.97	1.485	49.54	1.43679	0.319429	0.56248	1.417	1.053	1.935	2.885	-0.518	14.11	6.5	1.111	44.94	2.00449	0.673457	-0.10383	-0.77	0.501	-0.379	0.127	-0.391	1.02	-0.53
0.06	1	-1	2	-1	1	5	0	7	1	35.688	1.80687	53.9551	1.73203	455	699.2	0.051818	0.0144119	0.45107	0.904	1.565	1.992	3.004	-1.087	15.17	5.96	1.488	50.38	1.42325	0.272713	0.56294	1.534	1.002	1.841	2.851	-0.307	14.31	6.61	1.12	45.57	2.03062	0.535049	-0.11187	-0.63	0.563	0.151	0.153	-0.78	0.86	-0.65
0.04	1	-1	2	-1	1	5	0	7	1	35.688	1.80687	53.9551	1.73203	630	699.2	0.051818	0.0144119	0.45107	0.904	1.565	1.992	3.004	-1.087	15.17	5.96	1.488	50.38	1.42325	0.272713	0.56294	1.534	1.002	1.841	2.851	-0.307	14.31	6.61	1.12	45.57	2.03062	0.535049	-0.11187	-0.63	0.563	0.151	0.153	-0.78	0.86	-0.65
0.05	1	-1	2	-1	1	5	0	7	1	35.688	1.80687	53.9551	1.73203	753	699.2	0.051818	0.0144119	0.45107	0.904	1.565	1.992	3.004	-1.087	15.17	5.96	1.488	50.38	1.42325	0.272713	0.56294	1.534	1.002	1.841	2.851	-0.307	14.31	6.61	1.12	45.57	2.03062	0.535049	-0.11187	-0.63	0.563	0.151	0.153	-0.78	0.86	-0.65
0.17	2	0	2	0	1	5	0	7	1	35.688	1.80687	76.4932	1.88362	455	614.4	0.0309284	0.00990543	0.44141	1.25	1.541	2.005	2.958	-0.756	16.15	6.06	1.694	56.71	0.272713	0.46289	0.53832	1.35	1.153	2.001	2.911	-0.65	14.84	6.24	1.323	51.67	1.78835	0.78904	-0.09691	-0.1	0.388	0.004	0.047	-0.106	1.31	-0.18
0.1	2	0	2	0	1	5	0	7	1	35.688	1.80687	76.4932	1.88362	630	614.4	0.0309284	0.00990543	0.44141	1.25	1.541	2.005	2.958	-0.756	16.15	6.06	1.694	56.71	0.272713	0.46289	0.53832	1.35	1.153	2.001	2.911	-0.65	14.84	6.24	1.323	51.67	1.78835	0.78904	-0.09691	-0.1	0.388	0.004	0.047	-0.106	1.31	-0.18
0.1	2	0	2	0	1	5	0	7	1	35.688	1.80687	76.4932	1.88362	753	614.4	0.0309284	0.00990543	0.44141	1.25	1.541	2.005	2.958	-0.756	16.15	6.06	1.694	56.71	0.272713	0.46289	0.53832	1.35	1.153	2.001	2.911	-0.65	14.84	6.24	1.323	51.67	1.78835	0.78904	-0.09691	-0.1	0.388	0.004	0.047	-0.106	1.31	-0.18
0.69	2	0	2	0	1	5	0	7	1	35.688	1.80687	1.81248	0.258274	630	612.7	0.0344117	0.010762	0.45422	1.235	1.476	2.046	2.979	-0.811	16.01	6.07	1.695	56.11	1.08681	0.531514	0.79096	1.392	0.258	2.585	3.239	-1.194	6.68	6.53	1.179	0.02	1.8259	1.8259	-0.33674	-0.157	1.218	-0.539	-0.26	0.383	9.33	-0.46
0.75	2	0	2	0	1	5	0	7	1	35.688	1.80687	1.81248	0.258274	632	612.7	0.0344117	0.010762	0.45422	1.235	1.476	2.046	2.979	-0.811	16.01	6.07	1.695	56.11	1.08681	0.531514	0.79096	1.392	0.258	2.585	3.239	-1.194	6.68	6.53	1.179	0.02	1.8259	1.8259	-0.33674	-0.157	1.218	-0.539	-0.26	0.383	9.33	-0.46
0.69	2	0	2	0	1	5	0	7	1	35.688	1.80687	1.81248	0.258274	753	612.7	0.0344117	0.010762	0.45422	1.235	1.476	2.046	2.979	-0.811	16.01	6.07	1.695	56.11	1.08681	0.531514	0.79096	1.392	0.258	2.585	3.239	-1.194	6.68	6.53	1.179	0.02	1.8259	1.8259	-0.33674	-0.157	1.218	-0.539	-0.26	0.383	9.33	-0.46
0.68	2	0	2	0	1	5	0	7	1	35.688	1.80687	1.23915	0.0931249	412	468.5	1.26167	0.801364	0.73008	3.064	0.479	2.75	4.624	0.315	5.2	4.91	2.308	0.1	0.531514	6.25051	0.80377	0.929	0.489	2.639	4.504	-1.709	5.19	4.79	1.577	0.22	6.13863	7.92347	-0.07369	2.135	-0.01	0.111	0.12	2.024	0.01	0.12
0.87	2	0	2	0	1	5	0	7	1	35.688	1.80687	22.9807	1.36136	482	523.9	1.21985	0.890352	0.67054	0.466	-0.946	2.965	5.204	-2.499	6.89	5.42	2.128	20.75	5.77062	1.86043	0.74117	0.188	-0.513	2.942	5.13	-2.754	5.52	4.93	1.527	12.17	6.27602	3.37561	-0.07063	0.278	-0.433	0.023	0.074	0.255	1.37	0.49
0.65	2	0	2	0	1	5	0	7	1	35.688	1.80687	29.0294	1.46284	414	495.7	0.131454	0.0916301	0.43297	2.564	1.316	1.631	3.547	0.933	16.6	6.04	2.224	62.3	1.48137	2.42545	0.80473	0.662	0.461	3.132	4.475	-2.47	5.27	4.92	1.603	0.63	5.93129	7.9651	-0.37176	1.902	0.855	-1.501	-0.928	3.403	11.33	1.12
0.509	2	0	2	0	1	5	0	7	1	32.613	1.76571	68.3331	1.83463	450	475.1	0.00214366	0.00164443	0.37618	2.412	0.83	1.287	2.337	1.125	17.77	7.33	2.232	65.46	0.116679	0.64721	0.45666	2.138	0.682	1.364	2.405	0.773	16.27	7.13	2.002	60.06	0.796996	0.755752	-0.08048	0.274	0.148	-0.077	-0.068	0.352	1.5	0.2
0.631	2	0	2	0	1	5	0	7	1	32.613	1.76571	76.0423	1.88106	450	463.5	0.00379553	0.00145779	0.38445	2.462	0.89	1.35	2.389	1.112	17.73	7.13	2.345	65.1	0.169472	0.616632	0.50586	2.075	0.498	1.442	2.559	0.632	14.77	6.97	2.059	54.22	1.7976	1.7976	-0.12141	0.387	0.392	-0.092	-0.17	0.48	2.96	0.16
0.438	2	0	2	0	1	5	0	7	1	32.613	1.76571	69.2667	1.84052	450	470.6	0.00233119	0.00335447	0.39164	2.377	0.903	1.337	2.453	1.04	17.51	7	2.215	65.42	0.118584	0.63652	0.47165	2.14	0.644	1.328	2.48	0.812	16.23	7.11	1.963	58.54	1.04394	0.904311	-0.08001	0.237	0.259	0.009	-0.027	0.228	1.28	-0.11
0.866	2	0	2	0	1	5	0	7	1	32.613	1.76571	74.8243	1.87404	450	477.9	0.00959256	0.00847128	0.40466	2.574	0.922	1.647	2.745	0.926	17.13	6.7	2.299	63.11	0.309726	0.401831	0.60313	2.008	-0.011	2.028	3.151	-0.02	12.64	6.87	1.911	44.97	2.98975	0.726846	-0.19847	0.566	0.933	-0.381	-0.406	0.946	4.49	-0.17
0.99	8	0	2	6	1	5	0	7	1	32.613	1.76571	66.3855	1.82207	450	548	0.000835338	0.00252765	0.38825	2.409	0.9	1.382	2.394	1.028	17.86	7.4	2.263	64.82	0.055093	0.615143	0.47014	2.125	0.766	1.431	2.459	0.695	16.63	7.29	2.033	59.65	0.423297	0.844133	-0.08189	0.284	0.134	-0.049	-0.065	0.333	1.23	0.11
0.95	8	0	2	6	1	5	0	7	1	32.613	1.76571	67.3437	1.8283	450	546	0.000848471	0.00285986	0.3871	2.412	0.88	1.285	2.406	1.128	17.81	7.41	2.271	64.71	0.0461873	0.638809	0.47568	2.117	0.74	1.461	2.493	0.656	16.29	7.21	2.005	58.69	0.759005	1.15179	-0.08858	0.295	0.14	-0.176	-0.087	0.472	1.52	0.2
0.54	2	0	2	0	1	5	0	7	1	35.688	1.80687	66.2264	1.82103	450	546.7	0.000116378	0.000557529	0.37508	2.415	0.855	1.349	2.296	1.066	17.95	7.42	2.268	65.76	0.0985503	0.720163	0.46059	2.143	0.711	1.414	2.367	0.729	16.65	7.3	2.045	60.47	0.57473	1.41291	-0.08551	0.272	0.144	-0.065	-0.071	0.337	1.3	0.12
0.40	1	-2	3	-2	1	6	14	7	2	35.688	1.80687	56.9473	1.75547	405	659.9	0.000712004	0.000378628	0.16732	3.699	0.155	1.543	2.999	2.155	7.96	7.67	1.879	24.02	0.156825	0.156825	0.16918	3.681	0.15	1.54	2.996	2.142	7.9	7.59	1.855	24.06	0.174447	0.209707	-0.00186	0.018	0.005	0.003	0.003	0.013	0.06	0.08
0.82	1	-2	3	-2	1	6	14	7	2	35.688	1.80687	26.71	1.42667	405	451.2	0.241591	0.0593635	0.64534	0.428	0.725	2.014	3.21	-1.587	8.39	5.35	2.748	26.43	2.35673	2.55365	0.72194	0.51	0.186	1.614	2.715	-1.104	7.62	7.1	2.069	13.87	2.82206	2.93794	-0.0766	-0.082	0.539	0.4	0.495	-0.483	0.77	-1.75
0.47	1	-2	3	-2	1	6	14	7	2	35.688	1.80687	297.143	2.47297	365	500.3	0.0926851	0.0432559	0.42161	2.784	0.208	1.576	3.003	1.208	9.15	7.16	2.478	31.27	1.30358	1.78931	0.63766	1.242	0.087	1.546	3.075	-0.303	7.58	6.78	2.108	23.01	2.08534	3.26424	-0.21605	1.542	0.121	0.03	-0.072	1.511	1.57	0.38
0.53	1	-2	3	-2	1	6	14	7	2	35.688	1.80687	66.9231	1.82558	365	518.8	0.000676644	0.000863205	0.18864	3.946	-0.059	1.514	2.813	2.433	9.19	7.37	2.39	31.36	0.150449	0.245024	0.66013	0.84	0.149	1.886	2.812	-1.046	7.44	6.92	2.4	19.56	2.59809	1.76378	-0.47149	3.106	-0.208	-0.372	0.001	3.479	1.75	0.45
0.47	1	-2	3	-2	1	6	14	7	2	35.688	1.80687	309.073	2.49006	365	471.5	0.000504044	0.000721746	0.18727	3.945	-0.12	1.528	2.835	2.418	9.03	7.37	2.63	30.67	0.129676	0.23977	0.69271	0.56	0.061	2.034	2.82	-1.474	6.83	7.22	2.516	12.37	2.89634	1.70897	-0.50544	3.385	-0.181	-0.506	0.015	3.892	2.2	0.15
0.207	2	0	2	0	1	5	0	7	1	35.688	1.80687	20.1035	1.30327	420	590.3	0.00396872	0.000507057	0.16057	5.989	1.54	1.67	2.595	4.319	18.38	7.03	2.1	72.38	0.313455	0.475657	0.35406	4.256	1.323	1.83	2.817	2.427	17.27	6.08	2.029	66.51	0.60991	0.979456	-0.19349	1.733	0.217	-0.16	-0.222	1.892	1.11	0.95
0.111	2	0	2	0	1	5	0	7	1	35.688	1.80687	20.1035	1.30327	575	590.3	0.00396872	0.000507057	0.16057	5.989	1.54	1.67	2.595	4.319	18.38	7.03	2.1	72.38	0.313455	0.475657	0.35406	4.256	1.323	1.83	2.817	2.427	17.27	6.08	2.029	66.51	0.60991	0.979456	-0.19349	1.733	0.217	-0.16	-0.222	1.892	1.11	0.95
0.201	2	0	2	0	1	5	0	7	1	35.688	1.80687	18.716	1.27221	420	582.4	0.00422279	0.000580552	0.16252	5.97	1.485	1.667	2.6	4.303	18.31	7.05	2.129	71.9	0.32882	0.497035	0.38424	3.973	1.242	1.852	2.852	2.12	16.83	6.02	2.04	64.66	0.790232	1.08752	-0.22172	1.997	0.243	-0.185	-0.252	2.183	1.48	1.03
0.14	2	0	2	0	1	5	0	7	1	35.688	1.80687	18.716	1.27221	575	582.4	0.00422279	0.000580552	0.16252	5.97	1.485	1.667	2.6	4.303	18.31	7.05	2.129	71.9	0.32882	0.497035	0.38424	3.973	1.242	1.852	2.852	2.12	16.83	6.02	2.04	64.66	0.790232	1.08752	-0.22172	1.997	0.243	-0.185	-0.252	2.183	1.48	1.03
0.62	2	0	2	0	1	5	0	7	1	35.688	1.80687	17.4678	1.24224	450	583.1	0.84073	0.715488	0.4811	4.521	-0.559	3.288	4.797	1.233	7.47	5.36	2.126	15.85	3.49809	1.49835	0.6602	1.983	-0.339	3.16	4.276	-1.177	6.74	6.24	1.574	6.28	5.55079	2.5618	-0.1791	2.538	-0.22	0.128	0.521	2.41	0.73	-0.88
0.57	2	0	2	0	1	5	0	7	1	35.688	1.80687	17.4678	1.24224	540	583.1	0.84073	0.715488	0.4811	4.521	-0.559	3.288	4.797	1.233	7.47	5.36	2.126	15.85	3.49809	1.49835	0.6602	1.983	-0.339	3.16	4.276	-1.177	6.74	6.24	1.574	6.28	5.55079	2.5618	-0.1791	2.538	-0.22	0.128	0.521	2.41	0.73	-0.88
0.92	2	0	2	0	1	5	0	7	1	35.688	1.80687	39.3913	1.5954	450	564.4	0.0908997	0.102883	0.49555	2.466	0.937	2.053	3.629	0.413	15.91	6.02	2.197	57.74	1.18771	0.521211	0.65463	0.551	-0.711	2.607	4.287	-2.055	8.08	6.17	1.651	24.13	4.85024	2.48497	-0.15908	1.915	1.648	-0.554	-0.658	2.468	7.83	-0.15
0.83	2	0	2	0	1	5	0	7	1	35.688	1.80687	39.3913	1.5954	540	564.4	0.0908997	0.102883	0.49555	2.466	0.937	2.053	3.629	0.413	15.91	6.02	2.197	57.74	1.18771	0.521211	0.65463	0.551	-0.711	2.607	4.287	-2.055	8.08	6.17	1.651	24.13	4.85024	2.48497	-0.15908	1.915	1.648	-0.554	-0.658	2.468	7.83	-0.15
0.45	1	-2	3	-2	1	6	14	7	2	46.826	2.00789	65.6675	1.81735	365	521.8	0.000542004	0.00075018	0.19079	3.915	-0.048	1.471	2.834	2.444	9.06	7.34	2.376	30.21	0.135346	0.233874	0.19281	3.902	-0.052	1.469	2.831	2.434	8.98	7.26	2.333	30.29	0.136842	0.228524	-0.00202	0.013	0.004	0.002	0.003	0.01	0.08	0.08
0.24	1	-2	3	-2	1	6	14	7	2	46.826	2.00789	65.6675	1.81735	425	521.8	0.000542004	0.00075018	0.19079	3.915	-0.048	1.471	2.834	2.444	9.06	7.34	2.376	30.21	0.135346	0.233874	0.19281	3.902	-0.052	1.469	2.831	2.434	8.98	7.26	2.333	30.29	0.136842	0.228524	-0.00202	0.013	0.004	0.002	0.003	0.01	0.08	0.08
0.38	1	-2	3	-2	1	6	14	7	2	46.826	2.00789	37.536	1.57445	365	451.6	0.0282825	0.00803174	0.25491	3.588	-0.509	1.733	3.228	1.855	6.08	6.92	2.745	10.81	0.839526	0.623276	0.7206	0.897	0.113	2.417	3.12	-1.521	6.67	6.54	2.097	1.17	3.4655	1.31926	-0.46569	2.691	-0.622	-0.684	0.108	3.376	-0.59	0.38
0.17	1	-2	3	-2	1	6	14	7	2	46.826	2.00789	37.536	1.57445	425	451.6	0.0282825	0.00803174	0.25491	3.588	-0.509	1.733	3.228	1.855	6.08	6.92	2.745	10.81	0.839526	0.623276	0.7206	0.897	0.113	2.417	3.12	-1.521	6.67	6.54	2.097	1.17	3.4655	1.31926	-0.46569	2.691	-0.622	-0.684	0.108	3.376	-0.59	0.38
0.21	1	-2	3	-2	1	6	14	7	2	46.826	2.00789	30.0317	1.47758	365	560.1	0.00130574	0.000787093	0.18476	3.795	-0.123	1.514	2.881	2.281	7.96	7.33	2.214	23.67	0.216079	0.255702	0.72427	0.457	0.194	1.67	2.765	-1.214	7.36	6.88	2.068	12.16	2.86195	1.83491	-0.53951	3.338	-0.317	-0.156	0.116	3.495	0.6	0.45
0.14	1	-2	3	-2	1	6	14	7	2	46.826	2.00789	30.0317	1.47758	425	560.1	0.00130574	0.000787093	0.18476	3.795	-0.123	1.514	2.881	2.281	7.96	7.33	2.214	23.67	0.216079	0.255702	0.72427	0.457	0.194	1.67	2.765	-1.214	7.36	6.88	2.068	12.16	2.86195	1.83491	-0.53951	3.338	-0.317	-0.156	0.116	3.495	0.6	0.45
0.32	1	-2	3	-2	1	6	14	7	2	78.3553	1.77785	226.578	2.35522	354	481	0.000562848	0.0007355	0.19059	3.848	-0.179	1.518	2.815	2.33	8.92	7.53	2.578	29.79	0.134399	0.253267	0.40182	3.223	-0.279	1.58	2.861	1.643	9.17	7.44	2.517	32.34	0.992557	0.900867	-0.21123	0.625	0.1	-0.062	-0.046	0.687	-0.25	0.09
0.37	1	-2	3	-2	1	6	14	7	2	78.3553	1.77785	53.8764	1.7314	374	530.1	0.000710563	0.000877576	0.19273	3.849	-0.117	1.504	2.791	2.345	9.1	7.53	2.339	30.52	0.153157	0.254302	0.19544	3.818	-0.128	1.507	2.793	2.311	9.01	7.45	2.292	30.53	0.155131	0.268779	-0.00271	0.031	0.011	-0.003	-0.002	0.034	0.09	0.08
0.95	1	-2	3	-2	1	6	14	7	2	78.3553	1.77785	287.371	2.45844	432	502.5	0.0868186	0.0415651	0.42063	2.795	0.193	1.585	3.003	1.21	9.04	6.91	2.467	30.25	1.21918	1.73697	0.61662	1.331	0.113	1.58	3.094	-0.249	7.6	6.5	2.095	24.67	1.90412	2.90285	-0.19599	1.464	0.08	0.005	-0.091	1.459	1.44	0.41
0.78	1	-2	3	-2	1	6	14	7	2	78.3553	1.77785	145.779	2.16369	437	505.4	0.227997	0.103076	0.55288	0.155	1.158	2.009	3.619	-1.854	8.4	4.86	2.453	29.81	2.08385	1.93624	0.7442	0.608	-0.024	1.818	3.052	-1.211	6.38	6.64	1.81	13.3	2.86014	1.43626	-0.19132	-0.453	1.182	0.191	0.567	-0.643	2.02	-1.78
0.53	1	-2	3	-2	1	6	14	7	2	8.93	2.02835	0.0424264	-1.37236	611	633.8	2.19314	1.22526	0.69421	2.552	0.966	3.105	5.233	-0.553	5.23	5.6	1.956	0.47	6.41518	6.32197	0.77135	0.603	-0.205	2.727	4.254	-2.123	5.5	6.57	1.126	0.14	6.34372	6.32732	-0.07714	1.949	1.171	0.378	0.979	1.57	-0.27	-0.97
0.81	1	-2	3	-2	1	6	14	7	2	8.93	2.02835	0.0469042	-1.32879	652	702.3	1.82038	1.00175	0.7255	1.246	-0.264	3.074	4.834	-1.828	4.78	6.02	1.765	0.07	6.25169	3.22882	0.75998	0.652	-0.247	2.92	4.48	-2.267	5.11	6.08	1.024	0.12	6.18046	2.91956	-0.03448	0.594	-0.017	0.154	0.354	0.439	-0.33	-0.06
0.06	1	-2	3	-2	1	6	14	7	2	8.93	2.02835	0.109545	-0.960409	642	692	2.16407	1.28288	0.64403	4.425	1.11	3.369	5.7	1.056	5.4	5.23	1.792	-0.69	6.60007	6.16716	0.73347	1.998	-0.394	3.109	4.605	-1.111	5.49	6.37	1.062	0.03	6.85133	7.19675	-0.08944	2.427	1.504	0.26	1.095	2.167	-0.09	-1.14
0.02	1	-2	3	-2	1	6	14	7	2	8.93	2.02835	0.27037	-0.568041	664	790.6	1.76164	1.0116	0.66679	2.409	0.06	3.115	5.621	-0.706	4.57	5.44	1.568	-0.37	6.50419	3.20213	0.73664	1.199	-0.567	3.148	4.92	-1.949	4.58	5.88	0.962	0.02	6.59755	2.94217	-0.06985	1.21	0.627	-0.033	0.701	1.243	-0.01	-0.44
0.794	4	0	2	0	2	5	0	7	1	8.93	2.02835	0.600417	-0.221547	540	563.3	2.37718	1.79801	0.65045	0.897	-0.384	2.787	5.933	-1.89	5.02	6.08	2.201	4.95	6.36202	12.3539	0.71525	0.547	-0.215	2.197	3.815	-1.65	6.56	7.23	1.563	1.3	4.74159	8.57603	-0.0648	0.35	-0.169	0.59	2.118	-0.24	-1.54	-1.15
0.749	2	-4	3	-4	2	6	14	7	2	8.93	2.02835	1.06019	0.0253832	540	564.3	2.46189	1.79203	0.66872	0.682	0.099	2.668	5.576	-1.987	5.46	6.24	2.197	0.15	6.63312	13.2102	0.73005	0.54	-0.163	2.067	3.655	-1.527	6.76	7.41	1.558	0.16	4.80876	8.87392	-0.06133	0.142	0.262	0.601	1.921	-0.46	-1.3	-1.17
0.25	1	-2	3	-2	1	6	14	7	2	35.688	1.80687	194.378	2.28865	355	556.7	0.000293301	0.000573705	0.16407	4.25	0.987	1.478	3.36	2.771	8.98	6.29	2.227	31.14	0.101229	0.367017	0.23872	3.966	0.606	1.384	3.317	2.582	8.96	6.57	2.197	30.89	0.537823	0.577057	-0.07465	0.284	0.381	0.094	0.043	0.189	0.02	-0.28
0.10	1	-2	3	-2	1	6	14	7	2	35.688	1.80687	194.497	2.28891	355	593.8	0.000445279	0.000834313	0.15779	3.973	1.714	1.616	3.733	2.357	8.98	5.72	2.088	31.35	0.110073	0.280523	0.73536	0.401	-1.027	1.905	5.357	-1.504	4.39	5.21	1.992	4.33	6.28927	6.58391	-0.57757	3.572	2.741	-0.289	-1.624	3.861	4.59	0.51
0.036	1	-2	3	-2	1	6	14	7	2	78.3553	1.77785	58.7163	1.76876	800	514.3	0.000597053	0.000804256	0.19011	3.9	-0.044	1.533	2.835	2.368	9.07	7.33	2.411	30.32	0.139285	0.244871	0.19239	3.874	-0.054	1.535	2.836	2.339	9	7.26	2.364	30.33	0.143766	0.25425	-0.00228	0.026	0.01	-0.002	-0.001	0.029	0.07	0.07
0.53	1	-2	3	-2	1	6	14	7	2	8.93	2.02835	45.2356	1.65548	800	532.6	0.000513392	0.000620251	0.18792	3.918	-0.05	1.534	2.838	2.385	9.01	7.33	2.328	29.84	0.134963	0.237503	0.19077	3.886	-0.062	1.536	2.841	2.35	8.94	7.28	2.278	29.83	0.143263	0.246082	-0.00285	0.032	0.012	-0.002	-0.003	0.035	0.07	0.05
0.58	1	-4	3	-2	1	6	14	7	2	46.826	2.00789	118.846	2.07498	365	438.5	0.174215	0.0605394	0.51469	1.63	0.268	1.781	3.033	-0.151	8.6	6.8	2.828	29.72	1.87225	1.78873	0.68791	0.681	0.031	1.83	2.834	-1.149	6.73	7.04	2.424	13.4	2.89091	1.94636	-0.17322	0.949	0.237	-0.049	0.199	0.998	1.87	-0.24
0.59	1	-4	3	-2	1	6	14	7	2	46.826	2.00789	123.878	2.09299	365	434.5	0.170983	0.0588963	0.50754	1.782	0.191	1.764	2.997	0.018	8.65	6.97	2.853	29.83	1.84044	1.81401	0.67939	0.693	-0.011	1.758	2.859	-1.065	6.67	6.95	2.438	13.78	2.86658	2.00361	-0.17185	1.089	0.202	0.006	0.138	1.083	1.98	0.02
0.62	1	-4	3	-2	1	6	14	7	2	46.826	2.00789	131.767	2.11981	365	430.3	0.166565	0.0558922	0.50713	1.72	0.2	1.767	3.017	-0.047	8.7	6.87	2.881	30.24	1.82832	1.8871	0.68707	0.655	0.018	1.798	2.844	-1.143	6.68	6.98	2.44	13.07	2.88601	2.07417	-0.17994	1.065	0.182	-0.031	0.173	1.096	2.02	-0.11
0.80	1	-2	3	-2	1	6	14	7	2	32.613	1.76571	55.3055	1.74277	425	434.9	0.184939	0.0670956	0.5362	0.062	0.882	1.805	3.212	-1.743	9.45	5.34	2.851	33.63	1.95882	2.10671	0.65237	0.911	0.15	1.447	2.775	-0.536	7.72	7.03	2.386	21.52	2.50708	3.96348	-0.11617	-0.849	0.732	0.358	0.437	-1.207	1.73	-1.69
0.79	1	-2	3	-2	1	6	14	7	2	32.613	1.76571	56.4428	1.75161	425	436.1	0.185362	0.0667827	0.53393	0.046	0.877	1.811	3.216	-1.765	9.48	5.35	2.843	33.79	1.96239	2.12275	0.65043	0.923	0.149	1.436	2.777	-0.513	7.76	7.03	2.385	21.83	2.49372	3.91805	-0.1165	-0.877	0.728	0.375	0.439	-1.252	1.72	-1.68
0.86	1	-2	3	-2	1	6	14	7	2	32.613	1.76571	142.437	2.15362	425	426	0.188518	0.0684833	0.54004	1.09	0.652	1.819	3.163	-0.729	8.99	5.83	2.91	31.21	1.93989	2.2237	0.67637	0.751	0.13	1.456	2.794	-0.705	7.22	6.95	2.392	17.67	2.65738	4.1648	-0.13633	0.339	0.522	0.363	0.369	-0.024	1.77	-1.12
0.023	2	-1	3	-1	1	6	14	7	2	78.3553	1.77785	178.308	2.25117	425	553.1	0.00881434	0.00263994	0.4856	1.907	0.559	1.627	2.812	0.279	11.67	7.77	2.241	37.73	0.829163	0.513937	0.57456	1.545	0.169	1.7	2.988	-0.156	9.29	7.35	1.957	29.88	1.71403	0.983709	-0.08896	0.362	0.39	-0.073	-0.176	0.435	2.38	0.42
0.072	1	-2	3	-2	1	6	14	7	2	78.3553	1.77785	94.3445	1.97472	425	626.9	0.0100849	0.00303349	0.43665	2.281	0.582	1.643	2.825	0.638	11.4	7.77	1.978	38.04	0.654443	0.42337	0.52585	1.765	0.559	1.621	2.821	0.144	11.64	7.41	1.748	40.04	1.36542	0.387429	-0.0892	0.516	0.023	0.022	0.004	0.494	-0.24	0.36
0.330	2	-1	3	-2	1	6	14	7	2	78.3553	1.77785	154.888	2.19002	425	552.8	0.0131014	0.00188733	0.49755	1.865	0.551	1.653	2.857	0.212	11.58	7.66	2.243	37.27	0.851537	0.477599	0.54706	1.573	0.383	1.674	2.949	-0.101	10.54	7.3	1.958	34.6	1.39408	0.432965	-0.04951	0.292	0.168	-0.021	-0.092	0.313	1.04	0.36
0.170	1	-2	3	-2	1	6	14	7	2	78.3553	1.77785	125.378	2.09822	425	627.9	0.0142516	0.00336054	0.44376	2.226	0.588	1.674	2.862	0.552	11.31	7.59	1.975	37.9	0.759371	0.359718	0.55036	1.64	0.54	1.654	2.881	-0.014	11.59	7.3	1.731	39.31	1.45722	0.255518	-0.1066	0.586	0.048	0.02	-0.019	0.566	-0.28	0.29
0.42	1	-2	3	-2	1	6	14	7	2	8.93	2.02835	346.033	2.53912	355	541.3	0.000659117	0.000476853	0.18173	3.699	0.344	1.602	3.033	2.097	9.07	7.37	2.291	31.03	0.135445	0.18489	0.65151	1.229	-0.183	1.724	3.31	-0.495	7.54	7.11	2.094	23.69	3.46006	2.2268	-0.46978	2.47	0.527	-0.122	-0.277	2.592	1.53	0.26
0.40	1	-2	3	-2	1	6	14	7	2	8.93	2.02835	417.91	2.62108	355	547.3	0.00122128	0.000858894	0.1917	3.739	0.38	1.61	3.045	2.129	9.07	7.17	2.265	30.98	0.199754	0.195483	0.67878	1.06	-0.148	1.707	3.329	-0.647	7.14	6.19	2.019	20.23	3.64791	2.30819	-0.48708	2.679	0.528	-0.097	-0.284	2.776	1.93	0.98
0.68	1	-2	3	-2	1	6	14	7	2	32.613	1.76571	133.423	2.12523	405	528.1	0.0488474	0.0314116	0.30902	3.237	0.102	1.531	2.806	1.707	9.25	7.08	2.348	30.38	1.01739	0.60618	0.37599	2.967	-0.114	1.646	2.921	1.321	8.59	6.74	2.139	28.98	1.49117	0.739531	-0.06697	0.27	0.216	-0.115	-0.115	0.386	0.66	0.34
0.74	1	-2	3	-2	1	6	14	7	2	32.613	1.76571	144.376	2.15949	405	527.1	0.0492763	0.0317665	0.31181	3.192	0.074	1.497	2.831	1.695	9.2	7.06	2.352	30.27	1.03621	0.675301	0.41446	2.718	-0.193	1.631	2.973	1.088	8.48	6.82	2.151	28.43	1.61614	0.934257	-0.10265	0.474	0.267	-0.134	-0.142	0.607	0.72	0.24
0.70	1	-2	3	-2	1	6	14	7	2	32.613	1.76571	133.279	2.12476	405	528.4	0.0467303	0.0297206	0.30589	3.27	0.164	1.476	2.783	1.794	9.3	7.07	2.347	30.56	0.987166	0.659095	0.3728	3.076	0.039	1.59	2.856	1.486	8.7	6.73	2.132	29.36	1.46502	0.818895	-0.06691	0.194	0.125	-0.114	-0.073	0.308	0.6	0.34
0.53	1	-2	3	-2	1	6	14	7	2	32.613	1.76571	138.835	2.1425	405	530.3	0.04477	0.0283514	0.30493	3.255	0.175	1.481	2.78	1.774	9.31	7.07	2.338	30.58	0.972882	0.66946	0.3734	3.08	0.046	1.573	2.853	1.507	8.7	6.74	2.126	29.3	1.46927	0.859381	-0.06847	0.175	0.129	-0.092	-0.073	0.267	0.61	0.33
0.29	1	-2	3	-2	1	6	14	7	2	46.826	2.00789	89.201	1.95037	365	508.1	0.128319	0.0338805	0.47145	2.241	0.525	1.519	3.004	0.721	9.59	6.3	2.44	34.67	1.70575	1.29047	0.63576	1.169	0.456	1.64	3.016	-0.471	8.51	6.23	2.111	28.52	2.56194	3.27849	-0.16431	1.072	0.069	-0.121	-0.012	1.192	1.08	0.07
0.082	1	-2	3	-2	1	6	14	7	2	46.826	2.00789	166.082	2.22032	365	635.1	0.044106	0.0206407	0.37414	3.723	0.007	1.591	2.922	2.132	9.08	7.41	1.952	30.02	0.967603	1.21985	0.52823	2.678	0.041	1.642	3.041	1.036	8.14	7.1	1.752	24.72	1.49789	2.11228	-0.15409	1.045	-0.034	-0.051	-0.119	1.096	0.94	0.31
0.27	-1	-4	3	-2	1	6	14	7	2	46.826	2.00789	6.07397	0.783473	365	482.6	0.194945	0.0745243	0.55047	0.018	0.888	1.864	3.29	-1.846	9.15	5.17	2.569	32.01	2.05681	1.96395	0.60159	1.186	0.183	1.66	2.96	-0.474	8.18	6.78	2.266	25.69	2.32519	3.20122	-0.05112	-1.168	0.705	0.204	0.33	-1.372	0.97	-1.61
0.21	-1	-4	3	-2	1	6	14	7	2	46.826	2.00789	415.047	2.6181	365	523.2	0.0652203	0.0348328	0.4006	3.181	0.11	1.569	2.988	1.612	9.18	7.13	2.37	31.19	1.00445	1.63371	0.70067	1.082	-0.023	1.736	3.077	-0.653	8.72	6.9	1.893	27.67	2.19947	1.44572	-0.30007	2.099	0.133	-0.167	-0.089	2.265	0.46	0.23
0.73	1	-2	3	-2	1	6	14	7	2	78.3553	1.77785	337.793	2.52865	465	600.2	0.0148831	0.0046365	0.26753	3.334	0.15	1.57	2.934	1.764	9.43	7	2.066	32.59	0.560819	0.479484	0.72785	0.806	-0.061	1.874	3.067	-1.068	6.6	6.71	1.811	15.32	2.77809	1.77586	-0.46032	2.528	0.211	-0.304	-0.133	2.832	2.83	0.29
0.81	0	-2	3	-3	1	6	14	7	2	78.3553	1.77785	145.537	2.16297	465	552.6	0.177884	0.0806481	0.5064	0.342	1.333	2.148	3.544	-1.806	9.84	4.99	2.244	35.23	1.954	1.86624	0.69706	1.062	0.091	1.818	3.078	-0.756	7.57	6.51	1.773	22.6	2.50957	2.97226	-0.19066	-0.72	1.242	0.33	0.466	-1.05	2.27	-1.52
0.48	2	0	2	0	1	5	0	7	1	35.688	1.80687	14.1841	1.1518	450	590	0.855044	0.728943	0.47379	4.278	-0.544	3.46	4.974	0.818	7.45	4.93	2.101	18.1	3.57926	1.33874	0.62476	2.174	-0.589	3.074	4.426	-0.9	6.94	6.14	1.565	8.24	5.54021	1.60054	-0.15097	2.104	0.045	0.386	0.548	1.718	0.51	-1.21
0.43	2	0	2	0	1	5	0	7	1	35.688	1.80687	14.1841	1.1518	540	590	0.855044	0.728943	0.47379	4.278	-0.544	3.46	4.974	0.818	7.45	4.93	2.101	18.1	3.57926	1.33874	0.62476	2.174	-0.589	3.074	4.426	-0.9	6.94	6.14	1.565	8.24	5.54021	1.60054	-0.15097	2.104	0.045	0.386	0.548	1.718	0.51	-1.21
0.76	2	0	2	0	1	5	0	7	1	35.688	1.80687	40.388	1.60625	450	574.9	0.0829142	0.0947003	0.48429	2.511	0.825	2.058	3.72	0.453	15.43	5.96	2.157	56.13	1.20608	0.532721	0.66203	0.619	-0.717	2.584	4.354	-1.965	8.18	6.19	1.642	24.43	4.84539	2.38639	-0.17774	1.892	1.542	-0.526	-0.634	2.418	7.25	-0.23
0.77	2	0	2	0	1	5	0	7	1	35.688	1.80687	40.388	1.60625	540	574.9	0.0829142	0.0947003	0.48429	2.511	0.825	2.058	3.72	0.453	15.43	5.96	2.157	56.13	1.20608	0.532721	0.66203	0.619	-0.717	2.584	4.354	-1.965	8.18	6.19	1.642	24.43	4.84539	2.38639	-0.17774	1.892	1.542	-0.526	-0.634	2.418	7.25	-0.23
0.26	1	0	1	0	1	6	14	5	2	78.3553	1.77785	94.5101	1.97548	350	496.1	0.00616551	0.000264462	0.31481	2.85	1.031	1.414	2.511	1.436	11.64	5.82	2.499	51.85	0.42805	0.564229	0.7251	1.129	-0.333	1.839	2.786	-0.71	6.65	7.74	2.041	14.24	2.46626	0.879591	-0.41029	1.721	1.364	-0.425	-0.275	2.146	4.99	-1.92
0.75	1	0	1	0	1	6	14	5	2	35.688	1.80687	134.555	2.1289	350	496.1	0.00605328	0.000600172	0.31155	2.868	1.044	1.409	2.504	1.459	11.74	5.82	2.499	52.39	0.424872	0.563511	0.72832	1.228	-0.345	1.904	2.789	-0.676	6.76	7.86	1.994	16.1	2.53752	0.839314	-0.41677	1.64	1.389	-0.495	-0.285	2.135	4.98	-2.04
0.24	1	0	1	0	1	6	14	5	2	78.3553	1.77785	91.55	1.96166	350	494.9	0.00623243	0.000261976	0.31529	2.848	1.036	1.411	2.509	1.437	11.64	5.82	2.505	51.81	0.430968	0.565704	0.73125	1.113	-0.33	1.832	2.78	-0.719	6.71	7.81	2.039	13.93	2.47924	0.882354	-0.41596	1.735	1.366	-0.421	-0.271	2.156	4.93	-1.99
0.72	1	0	1	0	1	6	14	5	2	35.688	1.80687	59.79	1.77663	350	502.5	0.103722	0.0275648	0.48413	2.926	0.008	1.691	2.53	1.235	9.44	8.19	2.467	38.71	1.6708	0.260457	0.73047	1.225	-0.344	1.903	2.785	-0.679	6.79	7.89	1.991	16.02	2.54372	0.838707	-0.24634	1.701	0.352	-0.212	-0.255	1.914	2.65	0.3
0.16	0	-1	1	-1	1	6	14	5	2	8.93	2.02835	0.139284	-0.856099	532	652.5	2.54711	1.88064	0.68426	3.233	0.292	4.103	5.376	-0.871	4.91	5.82	1.9	-0.21	6.69604	3.69288	0.76584	0.855	-0.393	3.21	4.46	-2.355	5.29	6.54	1.125	0.19	6.62136	3.49475	-0.08158	2.378	0.685	0.893	0.916	1.484	-0.38	-0.72
0.06	0	-1	1	-1	1	6	14	5	2	8.93	2.02835	0.0883176	-1.05395	532	657.3	1.06806	0.807444	0.52331	6.649	-0.706	3.938	4.922	2.711	5.34	6.81	1.886	-0.13	4.53466	2.06097	0.65433	2.144	-1.459	3.292	4.176	-1.149	5.65	7.43	1.481	0.41	4.91559	2.51413	-0.13102	4.505	0.753	0.646	0.746	3.86	-0.31	-0.62
0.89	1	0	1	0	1	6	14	5	2	32.613	1.76571	1.55264	0.191072	525	543.7	0.4036	0.128409	0.51187	3.475	1.009	1.949	3.258	1.525	7.69	5.63	2.281	-1.82	2.83505	1.90669	0.73918	0.803	0.311	1.658	2.925	-0.855	7.51	7	1.342	-0.32	4.23883	3.16482	-0.22731	2.672	0.698	0.291	0.333	2.38	0.18	-1.37
0.59	1	0	1	0	1	6	14	5	2	32.613	1.76571	27.0068	1.43147	425	472.7	0.0028501	0.000148594	0.44663	2.514	0.725	1.488	2.508	1.026	10.95	7.08	2.623	48.58	0.266264	0.84076	0.62949	1.723	0.185	1.683	2.774	0.04	7.69	6.84	2.377	31.23	1.35472	1.9852	-0.18286	0.791	0.54	-0.195	-0.266	0.986	3.26	0.24
0.17	1	-2	3	-2	1	6	14	7	2	46.826	2.00789	602.62	2.78004	405	422	0.0989586	0.0341296	0.54129	1.69	0.17	1.63	2.821	0.06	9.7	7.31	2.938	33.72	1.58596	2.82091	0.66343	0.831	0.118	1.738	2.784	-0.906	7.55	7.05	2.387	20.03	2.65456	4.21678	-0.12214	0.859	0.052	-0.108	0.037	0.966	2.15	0.26
0.28	1	-2	3	-2	1	6	14	7	2	46.826	2.00789	77.9161	1.89163	405	423.6	0.0899532	0.0314962	0.52911	1.778	0.148	1.624	2.831	0.154	9.79	7.31	2.927	34.52	1.51332	2.69892	0.65869	0.854	0.126	1.728	2.791	-0.874	7.61	7.02	2.393	20.87	2.64211	4.17119	-0.12958	0.924	0.022	-0.104	0.04	1.028	2.18	0.29
0.21	1	-2	3	-2	1	6	14	7	2	46.826	2.00789	83.7118	1.92279	405	422	0.117087	0.0424407	0.54791	1.56	0.3	1.672	2.85	-0.113	9.71	7.09	2.938	33.71	1.69096	2.87627	0.66195	0.804	0.174	1.774	2.796	-0.97	7.66	6.99	2.392	20.38	2.64414	4.20743	-0.11404	0.756	0.126	-0.102	0.054	0.857	2.05	0.1
0.51	1	-2	3	-2	1	6	14	7	2	46.826	2.00789	61.0698	1.78583	405	427	0.0700755	0.0257242	0.51975	1.829	0.121	1.572	2.838	0.258	9.86	7.32	2.904	34.73	1.36733	2.4835	0.66319	0.875	0.116	1.629	2.768	-0.754	7.71	7.13	2.382	20.63	2.63214	4.13529	-0.14344	0.954	0.005	-0.057	0.07	1.012	2.15	0.19
0.59	1	-2	3	-2	1	6	14	7	2	46.826	2.00789	63.8094	1.80488	405	426.8	0.0705666	0.0255906	0.51816	1.851	0.103	1.55	2.833	0.301	9.86	7.35	2.905	34.76	1.36949	2.4347	0.65682	0.81	0.198	1.615	2.808	-0.805	7.61	6.9	2.383	20.65	2.64209	4.02697	-0.13866	1.041	-0.095	-0.065	0.025	1.106	2.25	0.45
[truncated: 25 more columns]

## Sheet: external test set 
ΦΔ	nc	cc	mc	lc	cn	cp	cf	cd	cs	eps	epsinf	SOC	logSOC	wl	s1	fosc1	fosc2	S-sr	S-d	S-sigma	S-hct	S-h	S-t	S-hdi	S-edi	S-ee	S-mlct	S-tedm	S-tmdm	T-sr	T-d	T-sigma	T-hct	T-h	T-t	T-hdi	T-edi	T-ee	T-mlct	T-tedm	T-tmdm	D-sr	D-d	D-sigma	D-hct	D-h	D-t	D-hdi	D-edi
0.068	1	-1	2	-1	1	5	0	7	1	35.688	1.80687	76.8256	1.88551	543	562.3	0.00679912	0.00356706	0.37327	2.449	0.537	1.373	2.541	1.076	15.16	7.14	1.81	53.68	0.352474	0.593024	0.48385	2.157	0.428	1.459	2.582	0.699	14.08	7.29	1.561	46.49	1.59706	0.452562	-0.11058	0.292	0.109	-0.086	-0.041	0.377	1.08	-0.15
0.076	1	-1	2	-1	1	5	0	7	1	35.688	1.80687	63.8875	1.80542	532	554.9	0.00655065	0.00349227	0.37679	2.377	0.641	1.383	2.545	0.995	15.49	7.05	1.838	55.76	0.299091	0.616339	0.48692	2.047	0.55	1.471	2.579	0.576	14.57	7.22	1.593	48.98	1.58977	0.496766	-0.11013	0.33	0.091	-0.088	-0.034	0.419	0.92	-0.17
0.013	1	-1	2	-1	1	5	0	7	1	35.688	1.80687	25.1459	1.40047	528	570.2	0.0484989	0.0195118	0.27127	5.42	0.571	2.042	2.728	3.378	14.15	7.92	1.862	54.19	1.1024	0.103074	0.34894	4.977	0.306	2.166	2.874	2.811	12.02	7.69	1.735	0.5	0.653854	0.367275	-0.07767	0.443	0.265	-0.124	-0.146	0.567	2.13	0.23
0.66	2	0	2	0	1	5	0	7	1	35.688	1.80687	65.6204	1.81704	450	473.4	0.0042489	0.00422073	0.37826	2.479	0.799	1.393	2.381	1.086	17.71	7.23	2.2	65.11	0.115398	0.68309	0.46343	2.209	0.668	1.409	2.442	0.801	16.47	7.13	1.98	59.94	0.594848	0.836215	-0.08517	0.27	0.131	-0.016	-0.061	0.285	1.24	0.1
0.64	2	0	2	0	1	5	0	7	1	35.688	1.80687	80.0788	1.90352	450	566.4	0.0144368	0.00749972	0.40443	2.651	1.403	1.472	2.688	1.178	17.54	6.78	1.958	63.3	0.558998	0.433625	0.955443	2.412	1.142	1.485	2.772	0.927	16.26	6.87	1.721	56.53	1.48853	0.320535	-0.551013	0.239	0.261	-0.013	-0.084	0.251	1.28	-0.09
0.38	1	-2	3	-2	1	6	14	7	2	46.826	2.00789	52.0735	1.71662	365	551.9	0.000913496	0.00110954	0.19522	3.999	0.034	1.54	2.872	2.459	9.08	7.52	2.246	30.03	0.156473	0.266982	0.19915	3.99	0.035	1.545	2.873	2.444	9	7.45	2.201	30.07	0.187649	0.304222	-0.00393	0.009	-0.001	-0.005	-0.001	0.015	0.08	0.07
0.50	1	-2	3	-2	1	6	14	7	2	46.826	2.00789	59.0001	1.77085	365	548.1	0.00096262	0.00110037	0.18961	4.102	-0.171	1.575	2.978	2.528	8.41	7.45	2.262	27.21	0.168568	0.275577	0.19192	4.074	-0.165	1.578	2.976	2.496	8.34	7.37	2.212	27.25	0.181041	0.295544	-0.00231	0.028	-0.006	-0.003	0.002	0.032	0.07	0.08
0.58	1	-2	3	-2	1	6	14	7	2	46.826	2.00789	46.3375	1.66593	365	544.5	0.00127662	0.00063611	0.22252	3.915	-0.016	1.622	2.913	2.293	9.08	7.52	2.277	30.33	0.130338	0.174972	0.63485	1.328	0.077	1.644	3.077	-0.316	7.77	6.68	2.102	23.95	1.89909	2.84901	-0.41233	2.587	-0.093	-0.022	-0.164	2.609	1.31	0.84
0.83	1	-2	3	-2	1	6	14	7	2	46.826	2.00789	38.0903	1.58081	365	532.7	0.00219524	0.00142473	0.19722	4.055	-0.784	1.827	3.283	2.228	7.05	7.5	2.327	21.19	0.154615	0.206556	0.70612	0.436	-0.149	1.937	3.337	-1.501	6.13	6.27	1.851	8.35	3.42768	1.11929	-0.5089	3.619	-0.635	-0.11	-0.054	3.729	0.92	1.23
0.79	1	-2	3	-2	1	6	14	7	2	46.826	2.00789	81.1454	1.90926	365	522.1	0.00123054	0.00125443	0.21369	3.953	0.062	1.556	2.888	2.397	9.15	7.45	2.375	30.85	0.242072	0.337514	0.67654	1.244	0.502	1.6	3.068	-0.356	7.81	6.66	2.041	24.31	2.73099	1.52694	-0.46285	2.709	-0.44	-0.044	-0.18	2.753	1.34	0.79
0.77	0	-1	1	-1	1	6	14	5	2	35.688	1.80687	1.94188	0.288223	532	529.4	1.5834	1.19286	0.62816	1.627	-1.479	2.633	4.291	-1.006	5.75	7.27	2.342	3.24	4.89693	3.78527	0.72016	0.461	-0.145	1.832	3.398	-1.37	6.92	7.4	1.53	0.34	4.73476	3.20264	-0.092	1.166	-1.334	0.801	0.893	0.364	-1.17	-0.13
[truncated: 25 more columns]
